# Supplementary material for: Homing Peptide-Based Targeting of Tenascin-C and Fibronectin in Endometriosis
Source: Nanomaterials (Basel). 2021 Nov 30;11(12):3257. doi: 10.3390/nano11123257 (PMC8708492; doi:10.3390/nano11123257)
Supplement: Supplementary file 1 [file nanomaterials-11-03257-s001.zip]

Archive with 1 entries (1 files):
- nanomaterials-1450141-supplementary.pdf
